# Supplementary material for: The Use of Coded PCR Primers Enables High-Throughput Sequencing of Multiple Homolog Amplification Products by 454 Parallel Sequencing
Source: PLoS One. 2007 Feb 14;2(2):e197. doi: 10.1371/journal.pone.0000197 (PMC1797623; doi:10.1371/journal.pone.0000197)
Supplement: Table S3 — Blast Results for the 377 sequences that did not have an exact primer match. (0.12 MB XLS) [file pone.0000197.s003.xls]

## Sheet: Sheet1
Supplementary table S3.
Blast Results for the 377 sequences that did not have an exact primer match.
	Notes
Species shown in red have no support (E-value > 1.0x10^-5) but are the best matches.
Species shown in green are those included in the study (when these species are found with ties in the score only they are reported).
In the summary table, species that united with a '+' were found together as equally good matches.
	Summary Table				Raw Data
	LATIN NAME	COMMON NAME	COUNTS		454 SEQ ID	SPECIES	ACCESSION	E-VALUE SCORE
	Equus hemionus	Zebra	46		000647_1355_3392	Hippopotamus amphibius	AJ010957	2.7356e-51
	Acinonyx jubatus	Cheetah	40		008168_1836_3310	Equus asinus	X97337	1.52408e-46
	Aepyceros melampus	Impala	39			Equus caballus	X79547	1.52408e-46
	Monodon monoceros	Narwhal	38			E hemionus	Z18645	1.52408e-46
	Syncerus caffer	Cape Buffalo	38		000177_1399_3230	Canis lupus	DQ480508	3.13257e-57
	Canis lupus	Wolf	28			Canis familiaris	DQ480502	3.13257e-57
	Mus domesticus	Mouse	26			Canis aureus	AY289969	3.13257e-57
	Hippopotamus amphibius	Hippopotamus	19		000600_1855_1621	Aepyceros melampus	M86496	4.37137e-47
	Ovibos moschatus	Musk Ox	12		007996_1902_3139	Monodon monoceros	AF334502	7.46147e-58
	Saiga tatarica	Saiga Antelope	10		000378_1358_0543	Monodon monoceros	AF334502	1.59461e-39
	Homo sapiens	Human	9		006219_1834_0413	Monodon monoceros	AF334502	2.75121e-54
	Equus caballus	Domestic Horse	3		002153_1865_2844	Equus caballus	X79547	4.20319e-53
	Delphinapterus leucas	Beluga	2			E hemionus	Z18645	4.20319e-53
	Felis pardalis	Ocelot	2		003651_1818_0349	Acinonyx jubatus	AY463959	4.82868e-59
	Balaena mysticetus	Bowhead Whale	1		008373_1910_1869	Syncerus caffer	U87061	5.80091e-43
	Hipposideros ridleyi	Ridley's Round Leaf Bat	1		000490_1419_1736	Aepyceros melampus	M86496	1.19354e-50
	Kobus ellipsiprymnus	Waterbuck	1		003835_1620_3762	Aepyceros melampus	U87014	6.56588e-33
	Oncifelis colocolo	Pampas Cat	1		001770_1697_2002	Acinonyx jubatus	AY463959	4.82868e-59
	Panthera tigris	Tiger	1		003295_1568_1121	Zebrafish DNA	AL954868	0.00151843
	MULTIPLE MATCHES				000367_1613_3457	Aepyceros melampus	M86496	2.53824e-45
	Other: Felidae	Cats	10		000152_1187_3429	Panthera tigris	AY452109	6.89209e-46
	Hylobates agilis+Hylobates muelleri	Agile+Müller's Bornean Gibbon	8			16S rRNA	S75063	6.89209e-46
	Other: Artiodactlya	Deer, goats, sheep, etc…	5			Felis catus	U20753	6.89209e-46
	Other: Cetacea	Whales and Dolphins	4			Panthera leo	AF006457	6.89209e-46
	Saiga tatarica+Cystophora cristata	Deer and Seal (Odd Match)	3			Leopardus wiedii	AF006423	6.89209e-46
	Other: Phocidae	Seals	1			Oncifelis colocolo	AF006411	6.89209e-46
	No supported match	NA	29			Felis silvestris	AF006401	6.89209e-46
						Felis libyca	AF006395	6.89209e-46
		Total =	313			Felis chaus	AF006393	6.89209e-46
		Total =	377		000145_1169_2278	Oreotragus oreotragus	EF033134	0.723958
		Percent Green =	83.0239			Muntiacus reevesi	EF035447	0.723958
						Cervus duvaucelii	DQ989296	0.723958
						Antilope cervicapra	DQ989295	0.723958
						Capricornis sumatraensis	DQ989294	0.723958
						Praomys mattheyi	AY647967	0.723958
						Tetracerus quadricornis	DQ530063	0.723958
						Pantholops hodgsonii	DQ191826	0.723958
						Capreolus capreolus	AY122048	0.723958
						Giraffa camelopardalis	AY122046	0.723958
						Okapia johnstoni	AY122044	0.723958
						Moschus chrysogaster	AY504959	0.723958
						Hylomys suillus	AY121770	0.723958
						Saiga tatarica	AF400656	0.723958
						Gazella subgutturosa	AF538359	0.723958
						Ovibos moschatus	AF538357	0.723958
						Cervus elaphus	AB245427	0.723958
						Boselaphus tragocamelus	AY286439	0.723958
						Naemorhedus goral	AY286433	0.723958
						Hylomyscus baeri	DQ078223	0.723958
						Hylomyscus sp	DQ078222	0.723958
						Hylomyscus aeta	DQ078196	0.723958
						Hylomyscus alleni	DQ078151	0.723958
						Cyclopes didactylus	AY057981	0.723958
						Oryza sativa	AP008207	0.723958
						Parotomys littledalei	AF141256	0.723958
						Parotomys brantsii	AF141255	0.723958
						Otomys sloggetti	AF141254	0.723958
						Millardia meltada	AF141252	0.723958
						Lemniscomys zebra	AF141235	0.723958
						Sylvicapra grimmia	AF249980	0.723958
						Raphicerus melanotis	AF249977	0.723958
						Raphicerus sharpei	AF249976	0.723958
						Litocranius walleri	AF249975	0.723958
						Tupaia belangeri	AJ421453	0.723958
						Taurotragus derbianus	AY667193	0.723958
						Hemiechinus auritus	AB099481	0.723958
						Tatera nigricauda	AJ878519	0.723958
						Raphicerus campestris	U87052	0.723958
						Pseudois nayaur	U87031	0.723958
						Pantholops hodgsoni	U87026	0.723958
						Ourebia ourebi	U87054	0.723958
						Hippotragus equinus	U87025	0.723958
						Connochaetes taurinus	U87042	0.723958
						Connochaetes gnou	U87043	0.723958
						Capricornis crispus	U87029	0.723958
						Antilocapra americana	U87019	0.723958
						Colomys goslingi	Z83878	0.723958
						Praomys delectorum	Z83909	0.723958
						M reevesi	M35877	0.723958
					011037_1814_3242	Equus caballus	X79547	2.63507e-48
						E hemionus	Z18645	2.63507e-48
					007143_1873_1597	Equus caballus	X79547	1.81893e-55
						E hemionus	Z18645	1.81893e-55
					000405_1078_0457	Aepyceros melampus	M86496	3.13257e-57
					008199_1945_2754	Canis lupus	DQ480508	1.28508e-28
						Canis familiaris	DQ480502	1.28508e-28
						Canis aureus	AY289969	1.28508e-28
					004216_1926_1811	Monodon monoceros	AF334502	4.82868e-59
					001385_1634_2974	Cystophora cristata	AM181028	1.00232e-17
						Saiga tatarica	U87053	1.00232e-17
					009068_1844_1564	Equus caballus	X79547	6.39089e-49
						E hemionus	Z18645	6.39089e-49
					000414_1593_2309	Canis lupus	DQ480508	6.99528e-52
						Canis familiaris	DQ480502	6.99528e-52
						Canis aureus	AY289969	6.99528e-52
					004553_1856_1282	Ovibos moschatus	U87027	1.98935e-52
						Capricornis crispus	U87029	1.98935e-52
					001252_1091_3344	Panthera tigris	AY452109	4.49365e-50
						Panthera leo	AF006457	4.49365e-50
						Leopardus wiedii	AF006423	4.49365e-50
					002222_1683_3366	Equus caballus	X79547	6.41835e-52
						E hemionus	Z18645	6.41835e-52
					000259_1162_0282	Hippopotamus amphibius	AJ010957	7.01608e-49
					002936_1948_2470	Canis lupus	DQ480508	5.27129e-62
						Canis familiaris	DQ480502	5.27129e-62
						Canis aureus	AY289969	5.27129e-62
					001839_1347_1687	Acinonyx jubatus	AY463959	1.04035e-53
					001698_1441_3422	Mus domesticus	L07096	1.05842e-50
					000773_1938_0427	Canis lupus	DQ480508	8.00553e-58
						Canis familiaris	DQ480502	8.00553e-58
						Canis aureus	AY289969	8.00553e-58
					001354_1948_2664	Hippopotamus amphibius	AJ010957	6.28987e-46
					000047_1408_2791	Aepyceros melampus	M86496	6.31655e-43
					002032_1645_1173	Canis lupus	DQ480508	4.40466e-50
						Canis familiaris	DQ480502	4.40466e-50
						Canis aureus	AY289969	4.40466e-50
					002067_1593_1863	Syncerus caffer	U87061	1.13386e-53
					000466_1910_3628	Tityus quirogae	AY586802	1.2063
					001600_1412_2305	Syncerus caffer	U87061	6.11302e-49
					001560_1877_3744	Mus domesticus	L07096	1.51701e-43
					011675_1815_2499	Syncerus caffer	U87061	3.2941e-38
					011033_1811_3610	Equus caballus	X79547	1.07542e-53
						E hemionus	Z18645	1.07542e-53
					000616_1890_3760	Monodon monoceros	AF334502	6.66875e-49
					005617_1874_1977	Mus musculus	AY999076	1.39243e-37
						Mus Musculus	DQ106413	1.39243e-37
						Mouse mitochondrion	J01420	1.39243e-37
						Mus domesticus	L07096	1.39243e-37
						Mouse mitochondrial	V00665	1.39243e-37
					004659_1874_1661	Monodon monoceros	AF334502	1.66382e-43
					008477_1936_2793	Acinonyx jubatus	AY463959	4.28566e-47
					000514_1611_3123	Mus domesticus	L07096	9.45971e-42
					004487_1946_2603	Hippopotamus amphibius	AJ010957	4.65124e-56
					007899_1910_1149	Acinonyx jubatus	AY463959	4.82868e-59
					006582_1941_1979	Syncerus caffer	U87061	1.00868e-47
					001392_1333_0540	Ovibos moschatus	U87027	2.24714e-64
					002592_1643_1441	Aepyceros melampus	M86496	2.08288e-61
					001868_1624_0659	Acinonyx jubatus	AY463959	4.82868e-59
					003032_1572_0426	Canis lupus	DQ480508	7.86108e-55
						Canis familiaris	DQ480502	7.86108e-55
						Canis aureus	AY289969	7.86108e-55
					000014_1927_3684	Aepyceros melampus	M86496	2.79259e-51
					003569_1949_1679	Equus caballus	X79547	9.7614e-48
						E hemionus	Z18645	9.7614e-48
					001966_1942_2278	Equus caballus	X79547	1.81893e-55
						E hemionus	Z18645	1.81893e-55
					001050_1579_1326	Aepyceros melampus	M86496	3.15643e-60
					001072_1920_3679	Human DNA	AL162231	0.874783
					001033_1362_2503	Monodon monoceros	AF334502	4.41149e-56
					008128_1885_1764	Hylobates muelleri	AB050179	5.34973e-43
						Hylobates agilis	AB050174	5.34973e-43
					008420_1867_2777	Equus caballus	X79547	3.39442e-35
						E hemionus	Z18645	3.39442e-35
					008389_1901_0994	Monodon monoceros	AF334502	2.88688e-57
					002635_1619_0863	Syncerus caffer	U87061	4.20319e-53
					000264_1663_0497	Okapia johnstoni	AY122044	2.90672e-20
						Tetracerus quadricornis	AY256829	2.90672e-20
					001543_1937_3536	Aepyceros melampus	M86496	4.31568e-50
					001409_1393_0512	Ovibos moschatus	U87027	5.47801e-62
					001151_1944_0584	Mus domesticus	L07096	4.41149e-56
					001416_1696_1746	Equus caballus	X79547	1.39841e-40
						E hemionus	Z18645	1.39841e-40
					002753_1577_1485	Monodon monoceros	AF334502	1.0134e-44
					001594_1676_3721	Monodon monoceros	AF334502	4.74714e-56
					001088_1447_1506	Acinonyx jubatus	AY463959	4.82868e-59
					000763_1570_2757	Homo sapiens	DQ523681	2.33314e-48
					008583_1944_1569	Kobus ellipsiprymnus	U87015	1.12217e-53
					000036_1404_3690	Syncerus caffer	U87061	1.8616e-52
					001150_1618_2635	Equus caballus	AY584828	2.41716e-20
						E hemionus	Z18645	2.41716e-20
					001393_1692_3303	Canis lupus	DQ480508	4.891e-56
						Canis familiaris	DQ480502	4.891e-56
						Canis aureus	AY289969	4.891e-56
					000677_1878_3738	Ovibos moschatus	U87027	2.28954e-64
					004960_1943_1602	Monodon monoceros	AF334502	6.66875e-49
					002091_1625_0583	Equus caballus	X79547	4.60329e-56
						E hemionus	Z18645	4.60329e-56
					006368_1909_1612	S pombe	AL034563	3.2778
						Homo sapiens	AC013445	3.2778
						Contiguous genomic	AF546188	3.2778
					000798_1388_1105	Saiga tatarica	U87053	1.82835e-49
					002078_1573_2178	Syncerus caffer	U87061	8.77585e-45
					007425_1884_1711	Equus caballus	X79547	5.47864e-43
						E hemionus	Z18645	5.47864e-43
					008935_1844_3011	Hipposideros commersoni	AY395856	3.08107e-29
						Balaena mysticetus	AP006472	3.08107e-29
					001855_1573_1870	Canis lupus	DQ480508	7.56161e-55
						Canis familiaris	DQ480502	7.56161e-55
						Canis aureus	AY289969	7.56161e-55
					010417_1901_2140	Syncerus caffer	U87061	1.79371e-10
						Oryx dammah	U87020	1.79371e-10
					001801_1395_2958	Acinonyx jubatus	AY463959	4.82868e-59
					007320_1845_1992	Acinonyx jubatus	AY463959	4.74714e-56
					001546_1888_3436	Syncerus caffer	U87061	9.05717e-42
					001804_1592_2409	Hippopotamus amphibius	AJ010957	1.17712e-56
					009283_1874_1638	Panthera tigris	AY452109	2.42872e-39
						Panthera leo	AF006457	2.42872e-39
						Leopardus wiedii	AF006423	2.42872e-39
					007815_1817_1748	Monodon monoceros	AF334502	1.09545e-47
					008475_1824_0630	Syncerus caffer	U87061	1.17273e-19
					004718_1911_0729	Monodon monoceros	AF334502	4.82868e-59
					006571_1938_2362	Colostethus sp	DQ502109	0.000845524
						Thalassophryne amazonica	DQ532971	0.000845524
						Batrachuperus gorganensis	DQ333822	0.000845524
						Batrachuperus mustersi	DQ333821	0.000845524
						Batrachuperus yenyuanensis	DQ333818	0.000845524
						Batrachuperus tibetanus	DQ333817	0.000845524
						Batrachuperus pinchonii	DQ333815	0.000845524
						Salamandrella keyserlingii	DQ333814	0.000845524
						Pseudohynobius tsinpaensis	DQ333813	0.000845524
						Pachyhynobius shangchengensis	DQ333812	0.000845524
						Liua shihi	DQ333810	0.000845524
						Batrachuperus londongensis	DQ333809	0.000845524
						Bufo maculatus	DQ283388	0.000845524
						Eleutherodactylus nitidus	DQ283316	0.000845524
						Dicamptodon tenebrosus	DQ283261	0.000845524
						Hydromantes platycephalus	DQ283227	0.000845524
						Eleutherodactylus bufoniformis	DQ283165	0.000845524
						Brachycephalus ephippium	DQ283091	0.000845524
						Hydromantes brunus	AY728234	0.000845524
						Desmognathus fuscus	AY728227	0.000845524
						Hipposideros diadema	AY606937	0.000845524
						Strongylura timucu	AF231527	0.000845524
						Pimephales vigilax	AY216557	0.000845524
						Smilisca phaeota	AY843764	0.000845524
						Ranodon sibiricus	AY373459	0.000845524
						Hynobius naevius	AB201702	0.000845524
						Batrachuperus taibaiensis	AY028730	0.000845524
						Batrachuperus karlschmidti	AY028726	0.000845524
						Hemigrammus erythrozonus	AY788023	0.000845524
						Bufo pusillus	AF220883	0.000845524
						Morone americana	AF042463	0.000845524
						Mesomys hispidus	AF422895	0.000845524
						Kosswigichthys asquamatus	U05976	0.000845524
						Goniurosaurus sp	AB028767	0.000845524
					008460_1820_3508	Aepyceros melampus	M86496	4.53814e-50
					001270_1912_0327	Hippopotamus amphibius	AJ010957	1.41413e-40
					001803_1854_3181	Canis lupus	DQ480508	2.06246e-61
						Canis familiaris	DQ480502	2.06246e-61
						Canis aureus	AY289969	2.06246e-61
					001584_1571_2096	Mus domesticus	L07096	7.38374e-58
					008194_1846_0380	Sus scrofa	AK233192	4.70695
						PREDICTED Pan	XM_001169248	4.70695
						Pseudoalteromonas atlantica	CP000388	4.70695
						Xenopus laevis	BC106261	4.70695
						Mus musculus	AC123050	4.70695
						Pan troglodytes	AC093572	4.70695
						Papio anubis	AC090964	4.70695
						Human DNA	AL158011	4.70695
						Mouse DNA	AL773532	4.70695
						Homo sapiens	AC009481	4.70695
					009554_1947_2102	Mus domesticus	L07096	6.10006e-37
					010464_1852_0741	Syncerus caffer	U87061	3.56222e-38
					000901_1318_1368	Acinonyx jubatus	AY463959	4.82868e-59
					000735_1375_0296	Homo sapiens	DQ523681	8.149e-45
					002234_1625_1242	Monodon monoceros	AF334502	4.45944e-56
					005654_1866_1802	Acinonyx jubatus	AY463959	4.82868e-59
					008501_1878_0882	Syncerus caffer	U87061	1.87577e-55
					000933_1639_1177	Syncerus caffer	U87061	2.50763e-51
					005651_1947_2425	Monodon monoceros	AF334502	2.43248e-45
					006945_1934_2627	Mus domesticus	L07096	4.41149e-56
					000848_1649_2417	Hippopotamus amphibius	AJ010957	1.17712e-56
					002780_1944_2933	Acinonyx jubatus	AY463959	1.7242e-55
					007528_1922_3247	Homo sapiens	DQ523681	2.27824e-48
					002416_1890_3247	Aepyceros melampus	M86496	7.69464e-58
					004000_1857_2318	Monodon monoceros	AF334502	4.34175e-53
					010068_1934_1896	Syncerus caffer	U87061	9.5708e-51
					000416_1153_1922	Hippopotamus amphibius	AJ010957	1.15724e-53
					001038_1607_0787	Monodon monoceros	AF334502	1.75803e-49
					000103_1674_0293	Mus domesticus	L07096	7.38374e-58
					005320_1946_2478	Aepyceros melampus	M86496	1.19354e-50
					000863_1948_2490	Monodon monoceros	AF334502	1.66382e-43
					010929_1917_1346	Canis lupus	DQ480508	2.7071e-51
						Canis familiaris	DQ480502	2.7071e-51
						Canis aureus	AY289969	2.7071e-51
					000826_1198_1914	Saiga tatarica	U87053	1.84593e-49
					009136_1858_2583	Aepyceros melampus	M86496	4.82868e-59
					008103_1943_1475	Monodon monoceros	AF334502	4.55534e-56
					009147_1891_1950	Aepyceros melampus	M86496	7.86108e-55
					003241_1871_2420	Equus caballus	X79547	6.41835e-52
						E hemionus	Z18645	6.41835e-52
					001781_1918_0341	Syncerus caffer	U87061	4.38794e-53
					008019_1826_2355	Equus caballus	X79547	2.9417e-31
					008047_1818_2942	Delphinapterus leucas	AF334501	1.0134e-44
					003516_1568_1576	Equus caballus	X79547	1.79998e-55
						E hemionus	Z18645	1.79998e-55
					004100_1902_0947	Mus musculus	AC157087	0.0627898
					008037_1829_1157	Canis lupus	DQ480508	4.75745e-53
						Canis familiaris	DQ480502	4.75745e-53
						Canis aureus	AY289969	4.75745e-53
					004451_1913_1932	Aepyceros melampus	M86496	1.8616e-52
					001530_1603_3670	Equus caballus	X79547	1.56464e-49
						E hemionus	Z18645	1.56464e-49
					000966_1573_2159	Syncerus caffer	U87061	1.71559e-52
					000358_1919_0403	Canis lupus	DQ480508	5.27129e-62
						Canis familiaris	DQ480502	5.27129e-62
						Canis aureus	AY289969	5.27129e-62
					005969_1902_0941	Panthera tigris	AY452104	4.60329e-56
					000021_1394_0323	Equus caballus	X79547	1.49432e-49
						E hemionus	Z18645	1.49432e-49
					002524_1946_2882	Acinonyx jubatus	AY463959	4.82868e-59
					008237_1903_2477	Saiga tatarica	U87053	4.28566e-47
					007397_1898_2220	Chaetomium globosum	XM_001219640	2.62224
					007817_1909_3297	Ovibos moschatus	AF538357	1.17712e-56
					001537_1641_2448	Syncerus caffer	U87061	6.6347e-52
					004688_1859_3261	Canis lupus	DQ480508	7.22448e-49
						Canis familiaris	DQ480502	7.22448e-49
						Canis aureus	AY289969	7.22448e-49
					003006_1866_1716	Pontoporia blainvillei	AF334500	4.53083e-25
						Kogia breviceps	U13111	4.53083e-25
						K breviceps	Z18643	4.53083e-25
					008717_1934_2134	Acinonyx jubatus	AY463959	1.13386e-53
					002873_1946_2277	Mus domesticus	L07096	4.41149e-56
					007206_1848_2730	Syncerus caffer	U87061	1.07609e-44
					003991_1826_1963	Hippopotamus amphibius	AJ010957	2.45892e-45
					010054_1815_1670	Syncerus caffer	U87061	1.91367e-55
					001322_1868_1118	Sousa chinensis	AY770539	1.03654e-41
						Tursiops truncatus	AY770538	1.03654e-41
						Monodon monoceros	AF334502	1.03654e-41
						Lagenorhynchus albirostris	U13113	1.03654e-41
						Delphinus delphis	U13106	1.03654e-41
						Stenella coeruleoalba	AJ010816	1.03654e-41
						L albirostris	Z18647	1.03654e-41
						D delphis	Z18637	1.03654e-41
					005631_1908_3516	Homo sapiens	AC110771	3.99197
					001214_1943_0459	Mus domesticus	L07096	4.41149e-56
					000455_1898_3666	Monodon monoceros	AF334502	1.90799e-58
					006494_1943_2375	Hippopotamus amphibius	AJ010957	4.21073e-44
					000092_1695_0328	Mus domesticus	L07096	7.38374e-58
					001154_1128_3362	Frankia alni	CT573213	3.99197
						Pseudomonas fluorescens	CP000094	3.99197
						Homo sapiens	AC106714	3.99197
						Thiobacillus denitrificans	CP000116	3.99197
						Zea mays	AY104145	3.99197
					005897_1909_1783	Pagophilus groenlandicus	AM181030	4.04651e-06
						Leptonychotes weddelli	AM181025	4.04651e-06
						Leptonychotes weddellii	AY377387	4.04651e-06
					007924_1824_1485	Hippopotamus amphibius	AJ010957	7.03754e-55
					008688_1876_1992	Canis lupus	DQ480508	5.27129e-62
						Canis familiaris	DQ480502	5.27129e-62
						Canis aureus	AY289969	5.27129e-62
					007482_1914_3160	Ovibos moschatus	U87027	1.74054e-37
					000713_1357_1787	Aepyceros melampus	M86496	4.60329e-56
					007464_1850_0821	Equus caballus	X79547	1.37042e-34
						E hemionus	Z18645	1.37042e-34
					008314_1886_2207	Equus caballus	X79547	4.20319e-53
						E hemionus	Z18645	4.20319e-53
					006923_1899_2782	Syncerus caffer	U87061	5.40149e-40
					009344_1872_2087	Monodon monoceros	AF334502	4.82868e-59
					005447_1933_1117	Equus caballus	X79547	2.50763e-51
						E hemionus	Z18645	2.50763e-51
					001622_1897_2580	Equus caballus	X79547	3.75639e-27
					002804_1683_0605	Equus asinus	X97337	3.26969e-32
						Equus caballus	X79547	3.26969e-32
						E hemionus	Z18645	3.26969e-32
					006061_1911_2485	Aepyceros melampus	M86496	1.54378e-37
					000795_1565_3670	Mus domesticus	L07096	1.20734e-23
					002248_1661_2415	Mus domesticus	L07096	7.38374e-58
					004354_1943_1682	Hippopotamus amphibius	AJ010957	2.45892e-45
					007619_1895_0425	Equus caballus	AY584828	8.45269e-07
						E hemionus	Z18645	8.45269e-07
					010885_1880_1282	Equus caballus	X79547	4.2267e-50
						E hemionus	Z18645	4.2267e-50
					001747_1634_2612	Hippopotamus amphibius	AJ010957	3.09813e-21
					005489_1942_1904	Homo sapiens	AC110771	0.844618
					001780_1577_2281	Canis lupus	DQ480508	1.88832e-58
						Canis familiaris	DQ480502	1.88832e-58
						Canis aureus	AY289969	1.88832e-58
					002261_1915_3420	Acinonyx jubatus	AY463959	6.73807e-55
					003854_1816_2840	Aepyceros melampus	M86496	4.31568e-50
					000715_1566_3414	Ovibos moschatus	U87027	3.22471e-57
					005841_1927_0517	Aepyceros melampus	M86496	3.16328e-57
					009779_1817_0755	Rhesus Macaque	AC189969	0.0560279
					007018_1909_0698	Acinonyx jubatus	AY463959	4.82868e-59
					000282_1893_0323	H sapiens	Z55760	7.1771e-27
					006764_1889_0914	Acinonyx jubatus	AY463959	1.12217e-53
					002594_1932_3674	Mus domesticus	L07096	4.44915e-50
					002928_1946_2672	Human DNA	AL590143	0.92003
					006653_1917_0980	Capra hircus	DQ867011	1.39798e-23
						Pantholops hodgsoni	AF400658	1.39798e-23
						Capra cylindricornis	AF400654	1.39798e-23
						Capra falconeri	AF538360	1.39798e-23
					000467_1132_0484	Canis lupus	DQ480508	5.27129e-62
						Canis familiaris	DQ480502	5.27129e-62
						Canis aureus	AY289969	5.27129e-62
					007669_1829_0489	Canis lupus	DQ480508	3.93671e-41
						Canis familiaris	DQ480502	3.93671e-41
						Canis aureus	AY289969	3.93671e-41
					002459_1665_1383	Hylobates muelleri	AB050179	3.64281e-47
						Hylobates agilis	AB050174	3.64281e-47
					002857_1923_0347	Equus caballus	X79547	5.44221e-37
					002910_1676_2764	Ovibos moschatus	U87027	1.23462e-59
					000143_1915_3729	Monodon monoceros	AF334502	2.88688e-57
					000034_1437_0315	Equus caballus	X79547	3.00973e-57
						E hemionus	Z18645	3.00973e-57
					007537_1931_1209	Mus domesticus	L07096	5.99428e-43
					007610_1946_2718	Aepyceros melampus	M86496	7.29395e-49
					004971_1944_2084	Acinonyx jubatus	AY463959	4.82868e-59
					000618_1695_2813	Syncerus caffer	U87061	1.01338e-50
					002135_1335_1146	Saiga tatarica	U87053	7.38374e-58
					000461_1076_0285	Syncerus caffer	U87061	1.56595e-43
					001400_1886_3727	Homo sapiens	AC110771	0.8597
					008855_1823_1238	Syncerus caffer	U87061	1.7242e-55
					009039_1820_2574	Monodon monoceros	AF334502	1.09545e-47
					005935_1823_3136	Monodon monoceros	AF334502	1.66382e-43
					001179_1579_2583	Mus musculus	AC105173	0.8597
						Homo sapiens	AC110771	0.8597
					011364_1925_0425	Gazella granti	EF033136	0.1794
						Neotragus moschatus	EF033135	0.1794
						Oreotragus oreotragus	EF033134	0.1794
						Sus scrofa	DQ268530	0.1794
						Muntiacus reevesi	EF035447	0.1794
						Gazella bennettii	DQ989297	0.1794
						Cervus duvaucelii	DQ989296	0.1794
						Antilope cervicapra	DQ989295	0.1794
						Capricornis sumatraensis	DQ989294	0.1794
						Cervus eldi	DQ989293	0.1794
						Cervus nippon	DQ985076	0.1794
						Neofelis nebulosa	DQ257669	0.1794
						Phoca hispida	AM181036	0.1794
						Phoca sibirica	AM181035	0.1794
						Phoca caspica	AM181033	0.1794
						Phoca vitulina	AM181032	0.1794
						Phoca largha	AM181031	0.1794
						Pagophilus groenlandicus	AM181030	0.1794
						Histriophoca fasciata	AM181029	0.1794
						Cystophora cristata	AM181028	0.1794
						Erignathus barbatus	AM181027	0.1794
						Hydrurga leptonyx	AM181026	0.1794
						Leptonychotes weddelli	AM181025	0.1794
						Lobodon carcinophagus	AM181024	0.1794
						Mirounga leonina	AM181023	0.1794
						Monachus schauinslandi	AM181022	0.1794
						Arctocephalus townsendi	AM181021	0.1794
						Neophoca cinerea	AM181020	0.1794
						Phocarctos hookeri	AM181019	0.1794
						Arctocephalus pusillus	AM181018	0.1794
						Zalophus californianus	AM181017	0.1794
						Callorhinus ursinus	AM181016	0.1794
						Cervus unicolor	DQ989636	0.1794
						Ovis aries	DQ867013	0.1794
						Capra hircus	DQ867011	0.1794
						Bos indicus	DQ867010	0.1794
						Bubalus bubalis	DQ867009	0.1794
						Steno bredanensis	DQ839319	0.1794
						Tursiops truncatus	DQ839318	0.1794
						Lynx pardinus	DQ655653	0.1794
						Procolobus badius	DQ355301	0.1794
						PREDICTED Macaca	XM_001113286	0.1794
						Tetracerus quadricornis	DQ530063	0.1794
						Panthera pardus	DQ530062	0.1794
						Myotis bechsteini	DQ294128	0.1794
						Chain R	2FTC-R	0.1794
						Canis latrans	DQ480511	0.1794
						Canis lupus	DQ480508	0.1794
						Canis familiaris	DQ480502	0.1794
						Phalanger interpositus	AB241057	0.1794
						Moschus fuscus	DQ449627	0.1794
						Gazella thomsonii	DQ283322	0.1794
						Leptobrachium hasseltii	DQ283239	0.1794
						Polypedates leucomystax	DQ283048	0.1794
						Balaenoptera brydei	AB201259	0.1794
						Balaenoptera edeni	AB201258	0.1794
						Balaenoptera omurai	AB201257	0.1794
						Hipposideros cervinus	DQ410769	0.1794
						Caperea marginata	AP006475	0.1794
						Eubalaena japonica	AP006474	0.1794
						Eubalaena australis	AP006473	0.1794
					004767_1940_1061	Equus caballus	X79547	6.05873e-43
						E hemionus	Z18645	6.05873e-43
					002817_1948_0524	Saiga tatarica	U87053	7.92781e-58
					000145_1358_3718	Acinonyx jubatus	AY463959	4.74714e-56
					001657_1688_2100	Acinonyx jubatus	AY463959	4.82868e-59
					004282_1919_2281	Neotragus moschatus	EF033135	1.45205e-10
						Monophyllus redmani	AY395824	1.45205e-10
						Micronycteris minuta	AY395823	1.45205e-10
						Tamias striatus	AY227476	1.45205e-10
						Rubrisciurus rubriventer	AY227464	1.45205e-10
						Tamias sonomae	AF147696	1.45205e-10
						Natalus micropus	AF345925	1.45205e-10
						Natalus stramineus	AF345924	1.45205e-10
						Micronycteris schmidtorum	AF411535	1.45205e-10
					003616_1938_0443	Acinonyx jubatus	AY463959	9.5708e-51
					002740_1627_2627	Monodon monoceros	AF334502	2.59312e-51
					000910_1580_2704	Mus domesticus	L07096	6.18764e-43
					000377_1609_2293	Bos grunniens	AY684273	1.43619e-27
						Muntiacus feae	AF108036	1.43619e-27
					002134_1574_2094	Hippopotamus amphibius	AJ010957	2.60464e-38
					000396_1673_0585	Balaena mysticetus	AP006472	8.36476e-33
					005474_1940_3093	Mus domesticus	L07096	1.7242e-55
					011323_1813_2530	Aepyceros melampus	M86496	1.23907e-53
					008150_1821_2364	Syncerus caffer	U87061	9.11209e-39
					000321_1906_0438	Cystophora cristata	AM181028	1.474e-17
						Saiga tatarica	U87053	1.474e-17
					002563_1684_0569	Acinonyx jubatus	AY463959	6.73807e-55
					002431_1651_1201	Mus domesticus	L07096	2.68997e-48
					004695_1949_1887	Syncerus caffer	U87061	3.13349e-18
					003784_1928_3243	Aepyceros melampus	M86496	2.19262e-30
					001348_1657_2822	Equus caballus	X79547	4.52651e-53
						E hemionus	Z18645	4.52651e-53
					001305_1860_0504	Aepyceros melampus	M86496	6.21967e-37
					010519_1871_0914	Monodon monoceros	AF334502	1.78859e-52
					000351_1692_3061	Homo sapiens	AC117429	3.397
					001920_1849_0334	Monodon monoceros	AF334502	5.29577e-18
					005451_1943_0848	Pyrococcus horikoshii	BA000001	0.769205
					006974_1926_3352	Monodon monoceros	AF334502	4.82868e-59
					002051_1691_2622	Syncerus caffer	U87061	9.1578e-42
					002278_1595_2881	Monodon monoceros	AF334502	7.33701e-55
					008258_1938_2849	Aepyceros melampus	M86496	1.28502e-59
					011058_1942_1493	Panthera tigris	AY452109	1.74423e-46
						Panthera leo	AF006457	1.74423e-46
						Leopardus wiedii	AF006423	1.74423e-46
					002306_1570_3350	Aepyceros melampus	M86496	4.31568e-50
					000209_1883_0360	Hylobates muelleri	AB050179	5.47864e-43
						Hylobates agilis	AB050174	5.47864e-43
					002559_1690_0865	Aepyceros melampus	M86496	7.86108e-55
					005591_1881_3235	Gazella bennettii	DQ989297	6.3656e-16
						Antilope cervicapra	DQ989295	6.3656e-16
						Gazella thomsonii	DQ283322	6.3656e-16
						Gazella subgutturosa	AF538359	6.3656e-16
						Bos taurus	AB098841	6.3656e-16
						Gazella thomsoni	U87018	6.3656e-16
						Antidorcas marsupialis	U87055	6.3656e-16
						Procapra gutturosa	AF401514	6.3656e-16
					000587_1629_0349	Canis lupus	DQ480508	2.06246e-61
						Canis familiaris	DQ480502	2.06246e-61
						Canis aureus	AY289969	2.06246e-61
					000229_1405_2484	Aepyceros melampus	M86496	3.2202e-60
					008146_1937_1221	Equus caballus	X79547	5.71192e-40
						E hemionus	Z18645	5.71192e-40
					000691_1693_3352	Homo sapiens	AC110771	0.874783
					010856_1951_2722	Aepyceros melampus	M86496	4.44915e-50
					001286_1669_0512	Mus domesticus	L07096	7.38374e-58
					001269_1577_2971	Ovibos moschatus	AF538357	1.17712e-56
					000583_1441_1050	Equus asinus	X97337	6.68866e-39
						Equus caballus	X79547	6.68866e-39
						E hemionus	Z18645	6.68866e-39
					001961_1938_0487	Canis lupus	DQ480508	5.27129e-62
						Canis familiaris	DQ480502	5.27129e-62
						Canis aureus	AY289969	5.27129e-62
					008221_1890_0715	Monodon monoceros	AF334502	2.82109e-51
					004042_1823_1542	Aepyceros melampus	M86496	3.59995e-47
					011276_1814_2743	Acinonyx jubatus	AY463959	6.55752e-46
					009737_1916_2501	Acinonyx jubatus	AY463959	6.28987e-46
					000068_1402_3673	Ovibos moschatus	U87027	4.9869e-56
					008740_1947_1900	Syncerus caffer	U87061	3.15643e-60
					007662_1879_0290	Monodon monoceros	AF334502	1.01338e-50
					000380_1180_0839	Panthera tigris	AY452109	2.95829e-54
						Panthera leo	AF006457	2.95829e-54
						Leopardus wiedii	AF006423	2.95829e-54
					009413_1892_1456	Hylobates muelleri	AB050179	1.35389e-43
						Hylobates agilis	AB050174	1.35389e-43
					003844_1886_2903	Acinonyx jubatus	AY463959	4.40466e-50
					005939_1818_2619	Acinonyx jubatus	AY463959	1.90799e-58
					005232_1947_2334	Mus domesticus	L07096	6.44546e-43
					000922_1316_0655	Equus caballus	X79547	4.60329e-56
						E hemionus	Z18645	4.60329e-56
					000078_1936_0312	Equus caballus	X79547	9.01515e-39
						E hemionus	Z18645	9.01515e-39
					003989_1880_1811	Syncerus caffer	U87061	1.84335e-52
					001984_1905_0326	Equus caballus	X79547	1.46808e-43
						E hemionus	Z18645	1.46808e-43
					000065_1661_0291	Acinonyx jubatus	AY463959	7.21163e-52
					000203_1689_3365	Saiga tatarica	U87053	1.78859e-52
					004652_1825_2065	Syncerus caffer	U87061	7.21163e-52
					000152_1927_0355	Saiga tatarica	U87053	1.87577e-55
					003116_1817_2514	Mus domesticus	L07096	1.7242e-55
					008474_1874_0732	Equus caballus	X79547	1.81893e-55
						E hemionus	Z18645	1.81893e-55
					002310_1917_3098	Monodon monoceros	AF334502	2.88688e-57
					008571_1817_2567	Acinonyx jubatus	AY463959	6.73807e-55
					004762_1926_3419	Saiga tatarica	U87053	1.22566e-56
					005757_1924_1780	Equus caballus	X79547	2.13433e-39
						E hemionus	Z18645	2.13433e-39
					002979_1590_2151	Panthera tigris	AY452109	6.82518e-46
						16S rRNA	S75063	6.82518e-46
						Felis catus	U20753	6.82518e-46
						Panthera leo	AF006457	6.82518e-46
						Leopardus wiedii	AF006423	6.82518e-46
						Oncifelis colocolo	AF006411	6.82518e-46
						Felis silvestris	AF006401	6.82518e-46
						Felis libyca	AF006395	6.82518e-46
						Felis chaus	AF006393	6.82518e-46
					000150_1896_3757	Acinonyx jubatus	AY463959	2.03806e-21
					000540_1887_0388	Canis lupus	DQ480508	3.01746e-54
						Canis familiaris	DQ480502	3.01746e-54
						Canis aureus	AY289969	3.01746e-54
					002213_1836_3446	Homo sapiens	AC020906	0.232838
					007454_1818_0361	Syncerus caffer	U87061	3.96304e-44
					000508_1907_3708	Acinonyx jubatus	AY463959	1.17844e-40
					001315_1695_2487	Syncerus caffer	U87061	1.23462e-59
					000408_1137_3423	Mus domesticus	L07096	7.26214e-55
					000132_1167_1932	Panthera tigris	AY452109	2.95829e-54
						Panthera leo	AF006457	2.95829e-54
						Leopardus wiedii	AF006423	2.95829e-54
					000832_1591_0405	Aepyceros melampus	M86496	4.31568e-50
					006831_1945_2427	Hylobates muelleri	AB050179	5.47864e-43
						Hylobates agilis	AB050174	5.47864e-43
					000406_1612_1528	Equus caballus	X79547	4.60329e-56
						E hemionus	Z18645	4.60329e-56
					003338_1877_0339	Aepyceros melampus	M86496	1.00295e-44
					008599_1828_0457	Acinonyx jubatus	AY463959	6.73807e-55
					001562_1583_0903	Syncerus caffer	U87061	2.21575e-42
					001274_1622_1749	Mus domesticus	L07096	1.7242e-55
					005853_1827_1832	Mus domesticus	L07096	7.38374e-58
					011448_1951_2270	Syncerus caffer	U87061	1.46808e-43
					003378_1825_1570	Ovibos moschatus	U87027	2.20541e-61
					006799_1831_3217	Hippopotamus amphibius	AJ010957	4.65124e-56
					010307_1819_1661	Canis lupus	DQ480508	1.21569e-53
						Canis familiaris	DQ480502	1.21569e-53
						Canis aureus	AY289969	1.21569e-53
					001238_1586_2301	Human DNA	AL021528	3.51619
						Mouse DNA	AL954675	3.51619
						Homo sapiens	AC007009	3.51619
						Rattus norvegicus	AC091710	3.51619
					005317_1909_1246	Homo sapiens	AC110771	0.889865
					003722_1944_0994	Hylobates muelleri	AB050179	1.35389e-43
						Hylobates agilis	AB050174	1.35389e-43
					002538_1578_1168	Aepyceros melampus	M86496	4.82868e-59
					005629_1858_1699	Canis lupus	DQ480508	4.44915e-50
						Canis familiaris	DQ480502	4.44915e-50
						Canis aureus	AY289969	4.44915e-50
					009788_1943_1619	Hipposideros ridleyi	AY606914	1.75147e-12
					001802_1900_1472	Hylobates muelleri	AB050179	1.35389e-43
						Hylobates agilis	AB050174	1.35389e-43
					005716_1857_2429	Canis lupus	DQ480508	2.56468e-45
						Canis familiaris	DQ480502	2.56468e-45
						Canis aureus	AY289969	2.56468e-45
					003237_1934_0663	Aepyceros melampus	M86496	2.91759e-57
					007102_1924_1140	Acinonyx jubatus	AY463959	4.74714e-56
					007927_1902_1320	Saiga tatarica	U87053	7.92781e-58
					001095_1137_0267	Panthera tigris	AY452109	2.86954e-54
						Leopardus wiedii	AF006423	2.86954e-54
					000504_1688_3477	Canis lupus	DQ480508	8.00553e-58
						Canis familiaris	DQ480502	8.00553e-58
						Canis aureus	AY289969	8.00553e-58
					004541_1891_3106	Equus caballus	X79547	1.64258e-52
						E hemionus	Z18645	1.64258e-52
					007462_1842_3037	Syncerus caffer	U87061	1.23462e-59
					003859_1917_1772	Equus caballus	X79547	2.62162e-51
						E hemionus	Z18645	2.62162e-51
					002756_1567_0919	Mus domesticus	L07096	4.2428e-47
					006743_1921_3089	Monodon monoceros	AF334502	1.63119e-43
					002410_1949_2670	Pontoporia blainvillei	AF334500	1.62569e-46
						Balaena mysticetus	AP006472	1.62569e-46
					010315_1815_3284	Felis pardalis	AF006415	2.21518e-12
					002199_1653_1731	Syncerus caffer	U87061	1.7242e-55
					003022_1827_3286	Canis lupus	DQ480508	4.49994e-47
						Canis familiaris	DQ480502	4.49994e-47
						Canis aureus	AY289969	4.49994e-47
					002449_1878_1284	Acinonyx jubatus	AY463959	1.87577e-55
					008864_1819_0455	Hippopotamus amphibius	AJ010957	9.05737e-36
					001679_1445_1716	Monodon monoceros	AF334502	1.23462e-59
					003087_1855_3484	Saiga tatarica	U87053	7.38374e-58
					009279_1860_0846	Homo sapiens	DQ523681	4.72456e-37
					007939_1946_1911	Hippopotamus amphibius	AJ010957	3.1153e-29
					005960_1860_2049	Syncerus caffer	U87061	1.7242e-55
					003026_1595_1396	Acinonyx jubatus	AY463959	4.82868e-59
					011073_1946_1446	Aepyceros melampus	M86496	4.62851e-47
					002790_1947_0649	Hipposideros cyclops	AY395857	9.81069e-13
						Hipposideros abae	AY395855	9.81069e-13
					001345_1587_1861	Monodon monoceros	AF334502	1.14555e-53
					002685_1821_1972	Equus caballus	X79547	5.38241e-37
						E hemionus	Z18645	5.38241e-37
					001754_1572_3494	Equus caballus	X79547	4.60329e-56
						E hemionus	Z18645	4.60329e-56
					001528_1925_2824	Acinonyx jubatus	AY463959	9.29822e-45
						Lynx lynx	AY499291	9.29822e-45
					007863_1827_0957	Aepyceros melampus	M86496	3.00973e-57
					005592_1947_1187	Homo sapiens	DQ523681	9.2191e-48
					007884_1937_3452	Gazella granti	EF033136	2.70769e-05
						Oreotragus oreotragus	EF033134	2.70769e-05
						Gazella bennettii	DQ989297	2.70769e-05
						Antilope cervicapra	DQ989295	2.70769e-05
						Capricornis sumatraensis	DQ989294	2.70769e-05
						Cervus eldi	DQ989293	2.70769e-05
						Moschus fuscus	DQ449627	2.70769e-05
						Gazella thomsonii	DQ283322	2.70769e-05
						Nycticebus pygmaeus	AY773982	2.70769e-05
						Loris lydekkerianus	AY773979	2.70769e-05
						Bos grunniens	AY684273	2.70769e-05
						Rhinolophus ferrumequinum	AY395859	2.70769e-05
						Moschus moschiferus	AY122045	2.70769e-05
						Okapia johnstoni	AY122044	2.70769e-05
						Gazella subgutturosa	AF538359	2.70769e-05
						Rhinolophus monoceros	AF406806	2.70769e-05
						Hylomyscus sp	DQ078228	2.70769e-05
						Saccopteryx bilineata	AF263213	2.70769e-05
						Tragelaphus scriptus	AY667204	2.70769e-05
						Eidolon helvum	AF293648	2.70769e-05
						Rhinolophus acuminatus	AY956397	2.70769e-05
						Melonycteris melanops	AF044614	2.70769e-05
						Loris tardigradus	AF212953	2.70769e-05
						Tragelaphus angasi	U87059	2.70769e-05
						Redunca arundinum	U87046	2.70769e-05
						Ourebia ourebi	U87054	2.70769e-05
						Kobus vardoni	U87051	2.70769e-05
						Kobus megaceros	U87048	2.70769e-05
						Kobus kob	U87050	2.70769e-05
						Kobus ellipsiprymnus	U87015	2.70769e-05
						Gazella thomsoni	U87018	2.70769e-05
						Capricornis crispus	U87029	2.70769e-05
						Antidorcas marsupialis	U87055	2.70769e-05
						Aepyceros melampus	U87014	2.70769e-05
						Procapra gutturosa	AF401514	2.70769e-05
						Rhinolophus pumilus	AB061526	2.70769e-05
					000900_1697_1531	Hippopotamus amphibius	AJ010957	1.17712e-56
					002733_1813_3695	Panthera tigris	AY452109	2.75121e-54
						Panthera leo	AF006457	2.75121e-54
						Leopardus wiedii	AF006423	2.75121e-54
					000336_1166_1845	Aepyceros melampus	M86496	3.98566e-47
					000064_1911_3678	Cystophora cristata	AM181028	1.3266e-17
						Saiga tatarica	U87053	1.3266e-17
					001052_1427_1199	Syncerus caffer	U87061	1.20139e-56
					000451_1942_0409	Equus caballus	X79547	4.60329e-56
						E hemionus	Z18645	4.60329e-56
					005688_1816_2974	Aepyceros melampus	M86496	8.06887e-61
					006133_1837_2758	Acinonyx jubatus	AY463959	4.82868e-59
					000637_1611_3018	Equus caballus	X79547	1.56464e-49
						E hemionus	Z18645	1.56464e-49
					007025_1850_0871	Oncifelis colocolo	AF006411	6.55752e-46
					001202_1936_3661	Monodon monoceros	AF334502	4.97802e-59
					002989_1859_1641	Homo sapiens	DQ523681	3.42638e-44
					003294_1839_1648	Acinonyx jubatus	AY463959	1.90799e-58
					005792_1926_3372	Equus caballus	X79547	6.41835e-52
						E hemionus	Z18645	6.41835e-52
					010731_1817_1548	Canis lupus	DQ480508	2.7762e-45
						Canis familiaris	DQ480502	2.7762e-45
						Canis aureus	AY289969	2.7762e-45
					000476_1874_0352	Panthera tigris	AY452109	1.80684e-52
						Panthera leo	AF006457	1.80684e-52
						Leopardus wiedii	AF006423	1.80684e-52
					005564_1832_0880	Aepyceros melampus	M86496	4.52651e-53
					008900_1912_1164	Monodon monoceros	AF334502	7.21163e-52
					006863_1934_3097	Acinonyx jubatus	AY463959	4.41149e-56
					007009_1889_1620	Delphinapterus leucas	AF334501	1.63496e-49
					008704_1885_0788	Ovibos moschatus	AF538357	8.79553e-64
					001296_1936_0451	Hippopotamus amphibius	AJ010957	3.00973e-57
					001230_1645_1192	Acinonyx jubatus	AY463959	1.7242e-55
					011349_1849_1211	Boselaphus tragocamelus	AY286439	0.603298
						Tragelaphus oryx	U87060	0.603298
						Syncerus caffer	U87061	0.603298
					000364_1883_0354	Homo sapiens	DQ523681	3.41977e-41
					001107_1653_2691	Acinonyx jubatus	AY463959	4.74714e-56
					003813_1836_0798	R norvegicus	X62889	3.51619
						Rat fatty	M84761	3.51619
					005057_1905_1077	Equus asinus	X97337	9.71611e-45
						Equus caballus	X79547	9.71611e-45
						E hemionus	Z18645	9.71611e-45
					008837_1860_1780	Hylobates muelleri	AB050179	3.41977e-41
						Hylobates agilis	AB050174	3.41977e-41
					001800_1696_2859	Equus caballus	X79547	1.54706e-49
						E hemionus	Z18645	1.54706e-49
					000133_1442_2616	Equus caballus	X79547	6.41835e-52
						E hemionus	Z18645	6.41835e-52
					003019_1844_2842	Equus caballus	X79547	1.50715e-46
						E hemionus	Z18645	1.50715e-46
					004864_1817_2383	Canis lupus	DQ480508	1.19354e-50
						Canis familiaris	DQ480502	1.19354e-50
						Canis aureus	AY289969	1.19354e-50
					000215_1883_3752	Felis pardalis	AF006415	7.91504e-33
					003611_1595_3242	Homo sapiens	DQ523681	9.2191e-48
					007764_1917_0732	Phrynops nasuta	AF113637	0.00377407
						Phrynops gibbus	AF113636	0.00377407
						Phrynops williamsi	AY283257	0.00377407
						Phrynops sp	AY283256	0.00377407
						Phrynops hilarii	AY283255	0.00377407
						Phrynops geoffroanus	AY283254	0.00377407
						Phrynops hogei	AY283252	0.00377407
						Sciurillus pusillus	AY227499	0.00377407
